# Supplementary material for: Functional anatomy of zinc finger antiviral protein complexes
Source: Nat Commun. 2024 Dec 30;15:10834. doi: 10.1038/s41467-024-55192-z (PMC11685948; doi:10.1038/s41467-024-55192-z)
Supplement: Supplementary file 4 — Supplementary Data 1 [file 41467_2024_55192_MOESM4_ESM.xlsx]

## Sheet: Sheet1
	Primer Name	Primer Sequence
JBp01	KHNYN NYN only F	CTCCGCCATATTGTCATTGACG
JBp02	KHNYN NYN only R	ATCCAGGGTGGGGCC
JBp03	KHNYN NYN F pCR gibs	GGCCGCCAccATGCTCCGCCATATTGTCATTGACG
JBp04	KHNYN NYN R pCR gibs	ctagACTCGACTCAATCCAGGGTGGGGCC
JBp05	KHNYN Met pCR3.1 R	CATggTGGGCGGcaag
JBp06	pCR3.1 FLAG InvPCR F	GACTACAAAGACGATGACGACAAGTGA
JBp07	KHNYN NYN gibs F overhang	cttgCCGCCCAccATGCTCCGCCATATTGTCATTGACG
JBp08	KHNYN NYN gibs FLAG R overhang	CGTCTTTGTAGTCATCCAGGGTGGGGCC
JBp09	KHNYN DA1 F	CTCCTCCTATgctGACAGGTTCATG
JBp10	KHNYN DA1 R	ATCCTCTTGCCATCCATG
JBp11	KHNYN DA2 F	CTCCTATGATgccAGGTTCATGG
JBp12	KHNYN DA2 R	GAGATCCTCTTGCCATCC
JBp13	KHNYN full KH del F	tctagtgggcaggggccag
JBp14	KHNYN full KH del R	tggggacgcgggtcttg
JBp15	pCR_ZAP227_N F	gcgtttaaacttaagcttgccgcccaccATGGCGGACCCGGAG
JBp16	ZAP_227_N_linker R	tcctgatccactactgccATTCTTCTGCATGTGCTTGCTGTTG
JBp17	linker_fullKHNYN F	ggcagtagtggatcaggaatgaagccgcctgcc
JBp18	FLAG_fullKHNYN R	cttgtcgtcatcgtctttgtagtcaaag
JBp19	FLAG_amplify R	gactacaaagacgatgacgacaagtga
JBp20	linker_K9_NYN F	ggcagtagtggatcaggactccgccatattgtcattgacg
JBp21	FLAG_K9_NYN R	catcgtctttgtagtcatccagggtggggccg
JBp22	pCR_fullKHNYN F	cttgccgcccaccatgaag
JBp23	linker_ZAP227 F	ggcagtagtggatcaggaATGGCGGACCCGGAG
JBp24	linker_fullKHNYN R	tcctgatccactactgccaaagttaagactgagcagggcc
JBp25	FLAG ZAP_N R	tcacttgtcgtcatcgtctttgtagtcATTCTTCTGCATGTGCTTGCTG
JBp26	pCR K9NYN F	cgtttaaacttaagcttgccgcccaccatgctccgccatattgtcattgac
JBp27	linker_K9NYN R	tcctgatccactactgccatccagggtggggccg
JBp28	FLAG_fullKHNYN Not1 R	ctcgagcggccgctcacttg
JBp29	FLAG_K9_NYN Not1 R	gactcgagcggccgctcacttgtcgtcatcgtctttgtagtcatccagggtggggccg
JBp30	KHNYN new NYN pCR F	gcgtttaaacttaagcttgccgcccaccgtgactggcacacagcg
JBp31	KHNYN new NYN FLAG R	tcacttgtcgtcatcgtctttgtagtccttcttcagaaattcatccagggtgg
JBp32	KHNYN NYNCUB FLAG R	cgtcatcgtctttgtagtcaaagttaag
JBp33	Fusion linker KHNYN NYN F	ggcagtagtggatcaggagtgactggcacacagcg
JBp34	KHNYN F696E F	gagatcctgcagcgggagcc
JBp35	KHNYN F696E R	gtccactttgtgatcctgaccc
JBp36	KHNYN F719E F	gaggactacaaagacgatgacgacaagtg
JBp37	KHNYN F719E R	gttaagactgagcagggcctc
JBp38	KHNYN H692F F	ttcaaagtggacttcatcctgcagc
JBp39	KHNYN H692 R	atcctgaccccaaaacacctcc
JBp40	KHNYN H692R F	cggaaagtggacttcatcctgcagc
JBp41	KHNYN D695K F	aagttcatcctgcagcgggagc
JBp42	KHNYN D695K R	cactttgtgatcctgaccccaaaac
JBp43	ZAP G128T F	acACTGAACAAAGAGGAATTAGCAGTGC
JBp44	ZAP G128T R	AGAGAGTTCGTGATTTTTCAGGACTTTG
JBp45	ZAP K12E F	gAAATCCTGTGCGCCCACG
JBp46	ZAP K12 R	GGTGATGAAGCAGCACACCTC
JBp47	ZAP K12D F	gatATCCTGTGCGCCCACG
JBp48	ZAP H17R F	cgcGGGGGCCGCATGGC
JBp49	ZAP H17R R	GGCGCACAGGATTTTGGTG
JBp50	TRIM25 VL-AA F	gcggcgTGCAACGTGGTGGAGCAGTTCC
JBp51	TRIM25 VL-AA R	CGTGTTCTTGTGCAGCTGCG
JBp52	TRIM25 V72A F	gcgGTGGAGCAGTTCCTGCAGGC
JBp53	TRIM25 V72A R	GTTGCACAGCACCGTGTTCTTG
JBp54	TRIM25 E10A F	gcgCTGTCGTGCTCCATCTGCC
JBp55	TRIM25 E10A R	CTCGGCCAGGGGGCAC
JBp56	TRIM25 K65A F	gcgAACACGGTGCTGTGCAACG
JBp57	TRIM25 K65A R	GTGCAGCTGCGGTCGC
JBp58	TRIM25 N71D F	gacGTGGTGGAGCAGTTCC
JBp59	TRIM25 N71D R	GCACAGCACCGTGTTCTTG
JBp60	KHNYN DDAA F	gctgccaggttcatggtgaagctggc
JBp61	KHNYN DDAA R	ataggaggagatcctcttgccatc
JBp62	ZAP H17R_2 R	gcgGGCGCACAGGATTTTGGTG
JBp63	ZAP H17R_2 F	GGGGGCCGCATGGC
JBp64	ZAP H17R_1 F	cgcGGGGGCCGCATGGC
JBp65	ZAP H17R_1 R	GGCGCACAGGATTTTGGTG
JBp66	KHNYN H692R_2 F	cgcaaagtggacttcatcctgcagc
JBp67	KHNYN KH del2 R	ggacgcgggtcttgctc
JBp68	KHNYN KH del2 F	CCAtctagtgggcaggggccag
JBp69	ZAP E9A F BC	gccATCACCAAAATCCTGTGCGC
JBp70	ZAP E9A R BC	GCAGCACACCTCCGGG
JBp71	ZAP E29A F BC	gcgATCGCGCTGTCTGAGCC
JBp72	ZAP E29Q F BC	cagATCGCGCTGTCTGAGCC
JBp73	ZAP E29 R BC	CTGGAGCAGCGCGTC
JBp74	KHNYN H692F F BC	GGGTCAGGATttcAAAGTGGACTT
JBp75	KHNYN H692 R BC	CAAAACACCTCCAGCAGC
JBp76	KHNYN H692R F BC	GGGTCAGGATcgcAAAGTGGACT
JBp77	KHNYN F719E F BC	CAGTCTTAACgagGACTACAAAGACGATGACGACAAG
JBp78	KHNYN F719E R BC	AGCAGGGCCTCAGACAGT
JBp79	KHNYN D695K F BC	TCACAAAGTGaagTTCATCCTGCAG
JBp80	KHNYN D695K R BC	TCCTGACCCCAAAACACC
JBp81	TRIM25 V72A BC	GCTGTGCAACgcaGTGGAGCAGTTC
JBp82	TRIM25 V72A BC	ACCGTGTTCTTGTGCAGC
JBp83	KHNYN DDAA BC	CTCCTCCTATgctgccAGGTTCATGG
JBp84	KHNYN DDAA BC	ATCCTCTTGCCATCCATG
JBp85	ZAP F9E F BC	GGTGTGCTGCgagATCACCAAAATCCTGTG
JBp86	ZAP F9E R BC	TCCGGGTCCGCCATACTA
JBp87	ZAP H17R F BC	CCTGTGCGCCaggGGGGGCCGCA
JBp88	ZAP H17R R BC	ATTTTGGTGATGAAGCAGCACACC
JBp89	TRIM25 L63A F	GCGACCGCAGgcgCACAAGAACACGGTG
JBp90	TRIM25 L63A R	GCCTGGTAGACGGCGCGG
JBp91	TRIM25 K65A N71D F	GCAGCTGCACgcgAACACGGTGCTGTG
JBp92	TRIM25 K65A N71D R	GGTCGCGCCTGGTAGACG
JBp93	Ring F	gtccagtgtggtggaattcATGGCAGAGCTGTGCCC
JBp94	Ring R	cgtatgggtagcggccgccctcgagGGCCAGGTCGGCCTG
JBp95	RBB F	same as Ring F
JBp96	RBB R	cgtatgggtagcggccgccctcgagCGCGGGAGAGCAGGTC
JBp97	CC F	gtccagtgtggtggaattcATGGCGTCCCTGAGCCAGG
JBp98	CC R	cgtatgggtagcggccgccctcgagAGGGCGTGTGGATTTGTGTG
JBp99	CC-SPRY F	same as CC F
JBp100	CC-SPRY R	cgtatgggtagcggccgccctcgagCTTGGGGGAGCAGATGGAGAG
JBp101	SPRY F	gtccagtgtggtggaattcATGACATCTCTCAAGGCCAAGGTG
JBp102	SPRY R	same as CC-SPRY R
JBp103	BB-CC_F1	gtccagtgtggtggaattcATGCGGGAGCCACCCGC
JBp104	BB-CC_F2	gtccagtgtggtggaattcATGAATGCCCAGGTGGCCTG
JBp105	BB-CC R	same as CC R
JBp106	BB-CC-SPRY F	same as BB-CC_F1 or BB-CC_F2
JBp107	BB-CC-SPRY R	same as SPRY R
JBp108	Ring F	gtccagtgtggtggaattcATGGCAGAGCTGTGCCC
JBp109	Ring R	cgtatgggtagcggccgccctcgagGGCCAGGTCGGCCTG
JBp110	RBB R	cgtatgggtagcggccgccctcgagCGCGGGAGAGCAGGTC
JBp111	CC F	gtccagtgtggtggaattcATGGCGTCCCTGAGCCAGG
JBp112	CC R	cgtatgggtagcggccgccctcgagAGGGCGTGTGGATTTGTGTG
JBp113	CC-SPRY R	cgtatgggtagcggccgccctcgagCTTGGGGGAGCAGATGGAGAG
JBp114	SPRY F	gtccagtgtggtggaattcATGACATCTCTCAAGGCCAAGGTG
JBp115	BB-CC_F1	gtccagtgtggtggaattcATGCGGGAGCCACCCGC
JBp116	BB-CC_F2	gtccagtgtggtggaattcATGAATGCCCAGGTGGCCTG
JBp117	TRIM5 F	gtccagtgtggtggaattcATGGCTTCTGGAATCCTGGTTAATG
JBp118	TRIM5 R	cgtatgggtagcggccgccctcgagAGAGCTTGGTGAGCACAGAG
JBp119	TRIM21 F	gtccagtgtggtggaattcATGGCTTCAGCAGCACGCTTG
JBp120	TRIM21 R	cgtatgggtagcggccgccctcgagATAGTCAGTGGATCCTTGTGATCC
JBp121	TRIM34 F	gtccagtgtggtggaattcATGGCTTCAAAAATCTTGCTTAACGTAC
JBp122	TRIM34 R	cgtatgggtagcggccgccctcgagAGAGCTTGGTGGGCATAGAGTC
JBp123	TRIM38 F	gtccagtgtggtggaattcATGGCCTCAACCACCAGC
JBp124	TRIM38 R	cgtatgggtagcggccgccctcgagGTCACCTGGGGGAGGC
JBp125	T5RING_T25 R	GGCGGGTGGCTCCCGATCAACTTTCTGCCCCTCTGGG
JBp126	T21RING_T25 R	GGCGGGTGGCTCCCGTTCCCCCTGTGTGCCCTCTC
JBp127	T34RING_T25 R	GGCGGGTGGCTCCCGATCTCTCTTCTTCCCATTGTCTGGG
JBp128	T38RING_T25 R	GGCGGGTGGCTCCCGCATTTCTTGATCCGTCTCTTTGAGGG
JBp129	T25 postRING F	CGGGAGCCACCCGCC
JBp130	T25 RINGswap R	cgtatgggtagcggccgccctcgagCTTGGGGGAGCAGATGGAGAG
JBp131	T25-T5SPRY F	CCACCAGCTCACATCCGAACTCACTGAAAGGAATGCTAGAAGTGTTTAGAGAGC
JBp132	T25-T21SPRY F	CCACCAGCTCACATCCGAACTCAGAACTCAGGAGTGTGTGCCATG
JBp133	T25-T34SPRY F	CCACCAGCTCACATCCGAACTCACTGAGTAGGATGCTGCAAATGTTTAG
JBp134	T25-T38SPRY F	CCACCAGCTCACATCCGAACTCATGCAATGTTTCCAAGCTTTACTTCGATG
JBp135	T25 preSPRY F	gtccagtgtggtggaattcATGGCAGAGCTGTGCCC
JBp136	T25 SPRYswap R	TGAGTTCGGATGTGAGCTGGTGG
JBp137	T25-ZAPN as SPRY F	CCACCAGCTCACATCCGAACTCAGCGGACCCGGAGGTG
JBp138	ZAPN as SPRY R	cgtatgggtagcggccgccctcgagAAAGAACCGATCTCTACTCTTGCTTCTAGC
