# Supplementary material for: Functional anatomy of zinc finger antiviral protein complexes
Source: Nat Commun. 2024 Dec 30;15:10834. doi: 10.1038/s41467-024-55192-z (PMC11685948; doi:10.1038/s41467-024-55192-z)
Supplement: Supplementary file 6 — Source data [file 41467_2024_55192_MOESM6_ESM.zip]

Archive with 2 entries (2 files):
- Source Data File_Bohn_NatComm copy.xlsx
- __MACOSX/._Source Data File_Bohn_NatComm copy.xlsx
